# Supplementary material for: Successful Bailout of Catheter-Induced Dissection in Acute Myocardial Infarction Resulting From a Nondominant Right Coronary Artery Occlusion
Source: Case Rep Cardiol. 2024 Dec 16;2024:1091601. doi: 10.1155/cric/1091601 (PMC11666313; doi:10.1155/cric/1091601)
Supplement: Supporting Information 5 — Video S5. Intravascular ultrasound (IVUS) imaging through the guidewire in the false lumen. IVUS imaging confirmed dissection from the ostium to the middle of the RCA and passage of the guidewire into the false lumen. [file 1091601.f5.zip]

Archive with 1 entries (1 files):
- CRIC_1091601.f5.mp4/Video5.mp4
