# Supplementary material for: Successful Bailout of Catheter-Induced Dissection in Acute Myocardial Infarction Resulting From a Nondominant Right Coronary Artery Occlusion
Source: Case Rep Cardiol. 2024 Dec 16;2024:1091601. doi: 10.1155/cric/1091601 (PMC11666313; doi:10.1155/cric/1091601)
Supplement: Supporting Information 6 — Video S6. Real-time IVUS-guided wiring. The 2nd floppy guidewire was gently advanced to the opposite side of the first guidewire with clockwise rotation and successfully inserted into the true lumen of the RCA under real-time IVUS guidance. [file 1091601.f6.zip]

Archive with 1 entries (1 files):
- CRIC_1091601.f6.mp4/Video6.mp4
