# Supplementary material for: Successful Bailout of Catheter-Induced Dissection in Acute Myocardial Infarction Resulting From a Nondominant Right Coronary Artery Occlusion
Source: Case Rep Cardiol. 2024 Dec 16;2024:1091601. doi: 10.1155/cric/1091601 (PMC11666313; doi:10.1155/cric/1091601)
Supplement: Supporting Information 7 — Video S7. IVUS imaging performed through the first guidewire in the false lumen after the second guidewire insertion into the true lumen. The average diameter of the RCA at the bifurcation of the right ventricular branch was approximately 2.5 mm. [file 1091601.f7.zip]

Archive with 1 entries (1 files):
- CRIC_1091601.f7.mp4/Video7.mp4
