# Supplementary material for: Successful Bailout of Catheter-Induced Dissection in Acute Myocardial Infarction Resulting From a Nondominant Right Coronary Artery Occlusion
Source: Case Rep Cardiol. 2024 Dec 16;2024:1091601. doi: 10.1155/cric/1091601 (PMC11666313; doi:10.1155/cric/1091601)
Supplement: Supporting Information 9 — Video S9. IVUS imaging after postdilation of the proximal stent segment with a 3.0-mm noncompliant balloon. Postdilation of the proximal stent segment with a 3.0-mm noncompliant balloon resulted in acceptable IVUS. [file 1091601.f9.zip]

Archive with 1 entries (1 files):
- CRIC_1091601.f9.mp4/Video9.mp4
